# Supplementary material for: The Interplay among Glucocorticoid Therapy, Platelet-Activating Factor and Endocannabinoid Release Influences the Inflammatory Response to COVID-19
Source: Viruses. 2023 Feb 19;15(2):573. doi: 10.3390/v15020573 (PMC9959303; doi:10.3390/v15020573)
Supplement: Supplementary file 1 [file viruses-15-00573-s001.zip]

Archive with 1 entries (1 files):
- viruses-2165002-supplementary.pdf
